# Supplementary material for: Variational Phylodynamic Inference Using Pandemic-scale Data
Source: Mol Biol Evol. 2022 Jul 11;39(8):msac154. doi: 10.1093/molbev/msac154 (PMC9348775; doi:10.1093/molbev/msac154)
Supplement: msac154_Supplementary_Data [file msac154_supplementary_data.zip]

Archive with 2 entries (2 files):
- supp.aux
- supp.pdf
