# Supplementary material for: Variational Phylodynamic Inference Using Pandemic-scale Data
Source: Mol Biol Evol. 2022 Jul 11;39(8):msac154. doi: 10.1093/molbev/msac154 (PMC9348775; doi:10.1093/molbev/msac154)
Supplement: msac154_Supplementary_Data [file msac154_supplementary_data.zip › supp.aux]

\relax 
\providecommand\hyper@newdestlabel[2]{}
\providecommand\HyperFirstAtBeginDocument{\AtBeginDocument}
\HyperFirstAtBeginDocument{\ifx\hyper@anchor\@undefined
\global\let\oldcontentsline\contentsline
\gdef\contentsline#1#2#3#4{\oldcontentsline{#1}{#2}{#3}}
\global\let\oldnewlabel\newlabel
\gdef\newlabel#1#2{\newlabelxx{#1}#2}
\gdef\newlabelxx#1#2#3#4#5#6{\oldnewlabel{#1}{{#2}{#3}}}
\AtEndDocument{\ifx\hyper@anchor\@undefined
\let\contentsline\oldcontentsline
\let\newlabel\oldnewlabel
\fi}
\fi}
\global\let\hyper@last\relax 
\gdef\HyperFirstAtBeginDocument#1{#1}
\providecommand*\HyPL@Entry[1]{}
\citation{stadler2013birth}
\citation{drummond2000reconstructing}
\citation{sneath1973numerical}
\HyPL@Entry{0<</S/D>>}
\providecommand \oddpage@label [2]{}
\@writefile{toc}{\contentsline {section}{\numberline {S-1}Birth Death Skyline}{1}{section.1}\protected@file@percent }
\newlabel{sec:vbsky:BDSKY}{{S-1}{1}{Birth Death Skyline}{section.1}{}}
\citation{minh2020iq}
\@writefile{toc}{\contentsline {section}{\numberline {S-2}Estimating the tree topology}{2}{section.2}\protected@file@percent }
\newlabel{sec:estimating the topology}{{S-2}{2}{Estimating the tree topology}{section.2}{}}
\@writefile{toc}{\contentsline {section}{\numberline {S-3}Subsampling strategies}{2}{section.3}\protected@file@percent }
\newlabel{sec:subsampling}{{S-3}{2}{Subsampling strategies}{section.3}{}}
\citation{arons2020presymptomatic,bullard2020predicting}
\citation{stadler2009incomplete,louca2020extant}
\@writefile{toc}{\contentsline {section}{\numberline {S-4}Hyperparameter Tuning}{3}{section.4}\protected@file@percent }
\newlabel{subsubsec:vbsky:hyperparameters}{{S-4}{3}{Hyperparameter Tuning}{section.4}{}}
\bibstyle{plainnat}
\bibdata{refs}
\bibcite{arons2020presymptomatic}{{1}{2020}{{Arons et~al.}}{{Arons, Hatfield, Reddy, Kimball, James, Jacobs, Taylor, Spicer, Bardossy, Oakley, et~al.}}}
\bibcite{bullard2020predicting}{{2}{2020}{{Bullard et~al.}}{{Bullard, Dust, Funk, Strong, Alexander, Garnett, Boodman, Bello, Hedley, Schiffman, et~al.}}}
\bibcite{drummond2000reconstructing}{{3}{2000}{{Drummond and Rodrigo}}{{}}}
\bibcite{louca2020extant}{{4}{2020}{{Louca and Pennell}}{{}}}
\bibcite{minh2020iq}{{5}{2020}{{Minh et~al.}}{{Minh, Schmidt, Chernomor, Schrempf, Woodhams, Von~Haeseler, and Lanfear}}}
\bibcite{sneath1973numerical}{{6}{1973}{{Sneath and Sokal}}{{}}}
\bibcite{stadler2009incomplete}{{7}{2009}{{Stadler}}{{}}}
\@writefile{lof}{\contentsline {figure}{\numberline {S1}{\ignorespaces The posterior median and equal-tailed 95\% credible interval of $s$ for all regions using biased sampling.\relax }}{5}{figure.caption.1}\protected@file@percent }
\providecommand*\caption@xref[2]{\@setref\relax\@undefined{#1}}
\newlabel{fig:vbsky:bias_s}{{S1}{5}{The posterior median and equal-tailed 95\% credible interval of $s$ for all regions using biased sampling.\relax }{figure.caption.1}{}}
\@writefile{lof}{\contentsline {figure}{\numberline {S2}{\ignorespaces  Posterior for $R$ for using an uninformative smoothing prior. VBSKY estimates are in blue. The orange estimates are derived from surveillance data. For each method the posterior median and equal-tailed 95\% credible interval are shown. The dotted red line is $R=1$. \relax }}{6}{figure.caption.2}\protected@file@percent }
\newlabel{fig:vbsky:smooth_R}{{S2}{6}{Posterior for $R$ for using an uninformative smoothing prior. VBSKY estimates are in blue. The orange estimates are derived from surveillance data. For each method the posterior median and equal-tailed 95\% credible interval are shown. The dotted red line is $R=1$. \relax }{figure.caption.2}{}}
\@writefile{lof}{\contentsline {figure}{\numberline {S3}{\ignorespaces  Posterior for $R$ using less smoothing. VBSKY estimates are in blue. The orange estimates are derived from surveillance data. For each method the posterior median and equal-tailed 95\% credible interval are shown. The dotted red line is $R=1$. \relax }}{7}{figure.caption.3}\protected@file@percent }
\newlabel{fig:vbsky:less_smooth_R}{{S3}{7}{Posterior for $R$ using less smoothing. VBSKY estimates are in blue. The orange estimates are derived from surveillance data. For each method the posterior median and equal-tailed 95\% credible interval are shown. The dotted red line is $R=1$. \relax }{figure.caption.3}{}}
\@writefile{lof}{\contentsline {figure}{\numberline {S4}{\ignorespaces  Posterior for $R$ using clustered sampling. VBSKY estimates are in blue. The orange estimates are derived from surveillance data. For each method the posterior median and equal-tailed 95\% credible interval are shown. The dotted red line is $R=1$. \relax }}{8}{figure.caption.4}\protected@file@percent }
\newlabel{fig:vbsky:cluster_R}{{S4}{8}{Posterior for $R$ using clustered sampling. VBSKY estimates are in blue. The orange estimates are derived from surveillance data. For each method the posterior median and equal-tailed 95\% credible interval are shown. The dotted red line is $R=1$. \relax }{figure.caption.4}{}}
\bibcite{stadler2013birth}{{8}{2013}{{Stadler et~al.}}{{Stadler, K{\"u}hnert, Bonhoeffer, and Drummond}}}
\@writefile{lof}{\contentsline {figure}{\numberline {S5}{\ignorespaces The posterior median and equal-tailed 95\% credible interval for $s$ for all regions using an uninformative smoothing prior.\relax }}{9}{figure.caption.5}\protected@file@percent }
\newlabel{fig:vbsky:smooth_s}{{S5}{9}{The posterior median and equal-tailed 95\% credible interval for $s$ for all regions using an uninformative smoothing prior.\relax }{figure.caption.5}{}}
\@writefile{lof}{\contentsline {figure}{\numberline {S6}{\ignorespaces The posterior median and equal-tailed 95\% credible interval for $s$ for all regions using less smoothing.\relax }}{10}{figure.caption.6}\protected@file@percent }
\newlabel{fig:vbsky:less_smooth_s}{{S6}{10}{The posterior median and equal-tailed 95\% credible interval for $s$ for all regions using less smoothing.\relax }{figure.caption.6}{}}
\@writefile{lof}{\contentsline {figure}{\numberline {S7}{\ignorespaces The posterior median and equal-tailed 95\% credible interval for $s$ for all regions using clustered sampling.\relax }}{10}{figure.caption.7}\protected@file@percent }
\newlabel{fig:vbsky:cluster_s}{{S7}{10}{The posterior median and equal-tailed 95\% credible interval for $s$ for all regions using clustered sampling.\relax }{figure.caption.7}{}}
\@writefile{lof}{\contentsline {figure}{\numberline {S8}{\ignorespaces Median of the medians and the equal-tailed 95\% credible intervals of the posteriors of the effective reproductive number over time of the 10 simulations for each scenario using VBSKY on the smaller data sets used for the BEAST analysis. The dotted red line is the true effective reproductive number over time.\relax }}{11}{figure.caption.8}\protected@file@percent }
\newlabel{fig:vbsky:sims_vbsky_smaller}{{S8}{11}{Median of the medians and the equal-tailed 95\% credible intervals of the posteriors of the effective reproductive number over time of the 10 simulations for each scenario using VBSKY on the smaller data sets used for the BEAST analysis. The dotted red line is the true effective reproductive number over time.\relax }{figure.caption.8}{}}
\@writefile{lof}{\contentsline {figure}{\numberline {S9}{\ignorespaces Density estimate of sample times.\relax }}{12}{figure.caption.9}\protected@file@percent }
\newlabel{fig:vbsky:sample_times}{{S9}{12}{Density estimate of sample times.\relax }{figure.caption.9}{}}
\@writefile{lof}{\contentsline {figure}{\numberline {S10}{\ignorespaces Daily new cases of COVID-19 over time.\relax }}{12}{figure.caption.10}\protected@file@percent }
\newlabel{fig:vbsky:case_count}{{S10}{12}{Daily new cases of COVID-19 over time.\relax }{figure.caption.10}{}}
\@writefile{lof}{\contentsline {figure}{\numberline {S11}{\ignorespaces The posterior median and equal-tailed 95\% credible interval of $R$ for Florida given by BEAST. The top panel contains randomly sampled data, while the bottom contains the most recent available samples. The sampler was allowed to run as long as it VBSKY to analyze the Florida data. This is referred to as the short run in the text.\relax }}{13}{figure.caption.11}\protected@file@percent }
\newlabel{fig:vbsky:beast_florida_R_short}{{S11}{13}{The posterior median and equal-tailed 95\% credible interval of $R$ for Florida given by BEAST. The top panel contains randomly sampled data, while the bottom contains the most recent available samples. The sampler was allowed to run as long as it VBSKY to analyze the Florida data. This is referred to as the short run in the text.\relax }{figure.caption.11}{}}
\@writefile{lof}{\contentsline {figure}{\numberline {S12}{\ignorespaces The posterior median and equal-tailed 95\% credible interval of $R$ for Michigan given by BEAST. The sampler was allowed to run as long as it VBSKY to analyze the Michigan data. This is referred to as the short run in the text.\relax }}{14}{figure.caption.12}\protected@file@percent }
\newlabel{fig:vbsky:beast_michigan_R_short}{{S12}{14}{The posterior median and equal-tailed 95\% credible interval of $R$ for Michigan given by BEAST. The sampler was allowed to run as long as it VBSKY to analyze the Michigan data. This is referred to as the short run in the text.\relax }{figure.caption.12}{}}
\@writefile{lof}{\contentsline {figure}{\numberline {S13}{\ignorespaces The posterior median and equal-tailed 95\% credible interval of $R$ for the USA given by BEAST. The sampler was allowed to run as long as VBSKY to analyze the USA data. This is referred to as the short run in the text.\relax }}{15}{figure.caption.13}\protected@file@percent }
\newlabel{fig:vbsky:beast_usa_R_short}{{S13}{15}{The posterior median and equal-tailed 95\% credible interval of $R$ for the USA given by BEAST. The sampler was allowed to run as long as VBSKY to analyze the USA data. This is referred to as the short run in the text.\relax }{figure.caption.13}{}}
\@writefile{lof}{\contentsline {figure}{\numberline {S14}{\ignorespaces The posterior median and equal-tailed 95\% credible interval of $R$ for the UK given by BEAST. The sampler was allowed to run as long as VBSKY to analyze the UK data. This is referred to as the short run in the text.\relax }}{16}{figure.caption.14}\protected@file@percent }
\newlabel{fig:vbsky:beast_uk_R_short}{{S14}{16}{The posterior median and equal-tailed 95\% credible interval of $R$ for the UK given by BEAST. The sampler was allowed to run as long as VBSKY to analyze the UK data. This is referred to as the short run in the text.\relax }{figure.caption.14}{}}
\@writefile{lof}{\contentsline {figure}{\numberline {S15}{\ignorespaces The posterior median and equal-tailed 95\% credible interval of $R$ for Florida given by BEAST. The sampler was allowed to run for 100 million steps or 24 hours to analyze the data. This is referred to as the long run in the text.\relax }}{17}{figure.caption.15}\protected@file@percent }
\newlabel{fig:vbsky:beast_florida_R_long}{{S15}{17}{The posterior median and equal-tailed 95\% credible interval of $R$ for Florida given by BEAST. The sampler was allowed to run for 100 million steps or 24 hours to analyze the data. This is referred to as the long run in the text.\relax }{figure.caption.15}{}}
\@writefile{lof}{\contentsline {figure}{\numberline {S16}{\ignorespaces The posterior median and equal-tailed 95\% credible interval of $R$ for Michigan given by BEAST. The sampler was allowed to run for 100 million steps or 24 hours. This is referred to as the long run in the text.\relax }}{18}{figure.caption.16}\protected@file@percent }
\newlabel{fig:vbsky:beast_michigan_R_long}{{S16}{18}{The posterior median and equal-tailed 95\% credible interval of $R$ for Michigan given by BEAST. The sampler was allowed to run for 100 million steps or 24 hours. This is referred to as the long run in the text.\relax }{figure.caption.16}{}}
\@writefile{lof}{\contentsline {figure}{\numberline {S17}{\ignorespaces The posterior median and equal-tailed 95\% credible interval of $R$ for the U.S.\nobreakspace  {}given by BEAST. The sampler was allowed to run for 100 million steps or 24 hours. This is referred to as the long run in the text.\relax }}{19}{figure.caption.17}\protected@file@percent }
\newlabel{fig:vbsky:beast_usa_R_long}{{S17}{19}{The posterior median and equal-tailed 95\% credible interval of $R$ for the U.S.~given by BEAST. The sampler was allowed to run for 100 million steps or 24 hours. This is referred to as the long run in the text.\relax }{figure.caption.17}{}}
\@writefile{lof}{\contentsline {figure}{\numberline {S18}{\ignorespaces The posterior median and equal-tailed 95\% credible interval of $R$ for the UK given by BEAST. The sampler was allowed to run for 100 million steps or 24 hours. This is referred to as the long run in the text.\relax }}{20}{figure.caption.18}\protected@file@percent }
\newlabel{fig:vbsky:beast_uk_R_long}{{S18}{20}{The posterior median and equal-tailed 95\% credible interval of $R$ for the UK given by BEAST. The sampler was allowed to run for 100 million steps or 24 hours. This is referred to as the long run in the text.\relax }{figure.caption.18}{}}
\@writefile{lof}{\contentsline {figure}{\numberline {S19}{\ignorespaces The posterior median and equal-tailed 95\% credible interval of $s$ for the Alpha, Delta, and Omicron variants extracting subtrees from the global phylogeny provided by GISAID.\relax }}{21}{figure.caption.19}\protected@file@percent }
\newlabel{fig:vbsky:strains_s_audacity}{{S19}{21}{The posterior median and equal-tailed 95\% credible interval of $s$ for the Alpha, Delta, and Omicron variants extracting subtrees from the global phylogeny provided by GISAID.\relax }{figure.caption.19}{}}
\@writefile{lof}{\contentsline {figure}{\numberline {S20}{\ignorespaces The posterior median and equal-tailed 95\% credible interval of $R$ for the Alpha, Delta, and Omicron variants using sUPGMA to estimate tree topologies.\relax }}{22}{figure.caption.20}\protected@file@percent }
\newlabel{fig:vbsky:strains_R_supgma}{{S20}{22}{The posterior median and equal-tailed 95\% credible interval of $R$ for the Alpha, Delta, and Omicron variants using sUPGMA to estimate tree topologies.\relax }{figure.caption.20}{}}
\@writefile{lof}{\contentsline {figure}{\numberline {S21}{\ignorespaces The posterior median and equal-tailed 95\% credible interval of $s$ for the Alpha, Delta, and Omicron variants using sUPGMA to estimate tree topologies.\relax }}{23}{figure.caption.21}\protected@file@percent }
\newlabel{fig:vbsky:strains_s_supgma}{{S21}{23}{The posterior median and equal-tailed 95\% credible interval of $s$ for the Alpha, Delta, and Omicron variants using sUPGMA to estimate tree topologies.\relax }{figure.caption.21}{}}
\@writefile{lof}{\contentsline {figure}{\numberline {S22}{\ignorespaces Posterior of $\bm  {R}$ while varying the number of trees. Solid lines represent the median and the dotted lines represent the equal-tailed 95\% credible intervals.\relax }}{24}{figure.caption.22}\protected@file@percent }
\newlabel{fig:vbsky:n_trees_R}{{S22}{24}{Posterior of $\bm {R}$ while varying the number of trees. Solid lines represent the median and the dotted lines represent the equal-tailed 95\% credible intervals.\relax }{figure.caption.22}{}}
\@writefile{lof}{\contentsline {figure}{\numberline {S23}{\ignorespaces Posterior of $\bm  {s}$ while varying the number of trees. Solid lines represent the median and the dotted lines represent the equal-tailed 95\% credible intervals.\relax }}{25}{figure.caption.23}\protected@file@percent }
\newlabel{fig:vbsky:n_trees_s}{{S23}{25}{Posterior of $\bm {s}$ while varying the number of trees. Solid lines represent the median and the dotted lines represent the equal-tailed 95\% credible intervals.\relax }{figure.caption.23}{}}
\@writefile{lof}{\contentsline {figure}{\numberline {S24}{\ignorespaces Posterior of $\bm  {R}$ while varying the number of tips. Solid lines represent the median and the dotted lines represent the equal-tailed 95\% credible intervals.\relax }}{26}{figure.caption.24}\protected@file@percent }
\newlabel{fig:vbsky:n_tips_R}{{S24}{26}{Posterior of $\bm {R}$ while varying the number of tips. Solid lines represent the median and the dotted lines represent the equal-tailed 95\% credible intervals.\relax }{figure.caption.24}{}}
\@writefile{lof}{\contentsline {figure}{\numberline {S25}{\ignorespaces Posterior of $\bm  {s}$ while varying the number of tips. Solid lines represent the median and the dotted lines represent the equal-tailed 95\% credible intervals.\relax }}{27}{figure.caption.25}\protected@file@percent }
\newlabel{fig:vbsky:n_tips_s}{{S25}{27}{Posterior of $\bm {s}$ while varying the number of tips. Solid lines represent the median and the dotted lines represent the equal-tailed 95\% credible intervals.\relax }{figure.caption.25}{}}
